# Supplementary material for: Structure of the Reductase Domain of a Fungal Carboxylic Acid Reductase and Its Substrate Scope in Thioester and Aldehyde Reduction
Source: ACS Catal. 2022 Dec 6;12(24):15668–74. doi: 10.1021/acscatal.2c04426 (PMC10168641; doi:10.1021/acscatal.2c04426)
Supplement: Supplementary file 2 — cs2c04426_si_002.zip [file cs2c04426_si_002.zip]

Archive with 1 entries (1 files):
- cs2c04426_si_002
