# Supplementary material for: Structure of the Reductase Domain of a Fungal Carboxylic Acid Reductase and Its Substrate Scope in Thioester and Aldehyde Reduction
Source: ACS Catal. 2022 Dec 6;12(24):15668–74. doi: 10.1021/acscatal.2c04426 (PMC10168641; doi:10.1021/acscatal.2c04426)
Supplement: Supplementary file 2 — cs2c04426_si_002.zip [file cs2c04426_si_002.zip › cs2c04426_si_002]

((KAF4929412.1:211.35477828979492,(KAH9235259.1:197.74311065673828,((XP_045256562.1:172.88194969296455,((KAF4840625.1:167.7870821158091,(KAF4811874.1:166.68372576577323,(KAF0318408.1:170.8623869419098,(KAF4820763.1:168.08852513631186,((XP_037174250.1:171.14833346280187,XP_036491097.1:174.85166653719813):5.963176727294922,KAF4871145.1:168.53682327270508):1.1614748636881416):0.0):1.8162742342267677):0.27541788419088675):0.0,XP_031891334.1:174.25276989936827):1.6180503070354462):5.378622790177644,(XP_038741036.1:381.67884826660156,((KAF6802083.1:239.68959624191803,(KAF6838948.1:223.52115885416663,KAF6827404.1:229.47884114583337):5.810403758081975):280.68353154109076,((((XP_022470536.1:478.5436561221168,(((KXH49398.1:172.44373010706022,(XP_035333622.1:180.1878662109375,KXH35137.1:169.8121337890625):3.556269892939781):30.498267540564882,EXF76803.1:194.25173245943512):48.614955736243246,KXH65933.1:263.88504426375675):119.20634387788323):95.82615237765839,(((TQN71490.1:358.8931294102823,XP_018157358.1:199.1068705897177):373.7024963378906,(XP_008090811.1:717.1568501790365,KDN72380.1:553.8431498209635):189.79750366210942):38.16447047183385,(KZL82240.1:239.96548739346588,(GJC82972.1:180.85515624999994,KZL67901.1:187.14484375000006):47.03451260653412):172.89802952816615):40.23244137234161):30.30121433033662,OLN85756.1:478.6382387946634):93.13447611672541,((TDZ75101.1:262.62316131591797,((TDZ38354.1:192.59530101102928,TEA11021.1:321.4046989889707):26.099920099431756,TDZ15443.1:209.40007990056824):47.37683868408203):599.2150547027587,(XP_018156609.1:872.7817676067352,((((KAI0595739.1:1137.7856916947796,(KAI0378894.1:844.9093701171876,((((KAI1092246.1:352.835108901515,KAI0892022.1:350.164891098485):182.58650453629025,KAI1206023.1:481.91349546370975):292.2980205829326,KAI1134702.1:786.9519794170674):90.0477270986521,(OTB10712.1:506.5506510416667,KAI0846731.1:543.4493489583333):335.3897729013479):12.246879882812436):261.30805830522036):122.75560332507621,(KAI0016851.1:1448.8516971982756,(OQE29953.1:1994.1170212765956,KAI0134807.1:2087.8829787234044):782.1483028017244):674.6623654249238):150.82392946879065,((KAH8657862.1:1211.135477356992,(((XP_016600683.1:161.991847826087,KGO64305.1:141.008152173913):544.8792029272151,(KAF7524128.1:429.21142578125,((KUM61927.1:275.9990472560978,OQD63056.1:555.0009527439022):51.19791666666674,(CRL19749.1:381.66698042168696,(KAF4770696.1:664.8061797752807,XP_040811871.1:221.19382022471927):146.33301957831304):65.42708333333326):38.97607421875):220.93329707278485):72.13807091346143,((XP_023093457.1:226.40860215053726,OOO06805.1:554.5913978494627):283.9099702380954,((KJK61060.1:392.09626436781605,KAE8311265.1:544.903735632184):54.100367647058874,(KAE8323205.1:259.14462209302314,(KAB8225904.1:254.59659090909076,(PIG80158.1:93.66483516483504,KAE8342025.1:205.33516483516496):133.90340909090924):25.855377906976855):42.087132352941126):72.55877976190459):388.71739783653857):386.29616326800806):740.6292341183394,((XP_045960086.1:191.0666666666666,KAH8199405.1:178.9333333333334):1190.9674506293404,((((KAI0896948.1:336.8198902027027,KAI1094908.1:318.1801097972973):180.98845615671644,KAI1213858.1:533.0115438432836):402.9802607783565,(OTB02092.1:955.7610262784092,(((KAI0842989.1:437.6286764705883,KAI1142672.1:421.3713235294117):111.64146634615372,((OTA69216.1:216.8001217532469,OTA78292.1:273.1998782467531):100.60787671232879,KAI0120256.1:285.3921232876712):224.23353365384628):265.92142955043846,KAI0383712.1:854.3910704495615):49.17647372159081):36.488489221643476):85.44596200619117,(OTB14033.1:450.9861582880435,(XP_033438113.1:308.0549479166666,(KAI0116861.1:291.0798725328948,KAI0848863.1:281.9201274671052):18.945052083333394):177.5138417119565):527.2864598688088):344.3929009331596):238.79911060822315):62.63215573628747):60.01911544799805,(((XP_016640578.1:1200.0631377551022,PKS13383.1:829.9368622448978):424.1436523437501,KAB5560234.1:1266.85634765625):75.04229612608219,(KAH8890531.1:1321.05237539191,(((XP_001904513.1:196.6416153169016,VBB81521.1:169.3583846830984):903.7331997183867,(KAH6614388.1:1015.7211754840355,(((KAH6844497.1:492.1064104352679,(XP_001219262.1:322.56088789682553,KAH6649249.1:238.43911210317447):222.8935895647321):243.4019978841145,XP_003665695.1:689.3480021158855):73.17759931848411,(SPQ24107.1:370.5550537109375,XP_003653770.1:165.4449462890625):591.8224006815159):139.46632451596452):87.87617528161331):22.16201346261164,((KAH7635497.1:125.95833333333326,XP_003350865.1:126.04166666666674):312.58055840163934,(XP_009854827.1:174.91071428571445,XP_955820.1:171.08928571428555):270.91944159836066):662.8965802873884):146.0628589830901):42.60711793641781):81.84789657592773):697.959203004837):102.90494041442878):60.041986056736505):72.48391364170953):74.1024169921875):174.8588982621829):0.0):0.0):108.32261085510254,KAH0430896.1:108.32261085510254);
